# Supplementary material for: Prioritization of New Candidate Genes for Rare Genetic Diseases by a Disease-Aware Evaluation of Heterogeneous Molecular Networks
Source: Int J Mol Sci. 2023 Jan 14;24(2):1661. doi: 10.3390/ijms24021661 (PMC9864172; doi:10.3390/ijms24021661)
Supplement: Supplementary file 1 [file ijms-24-01661-s001.zip]

Archive with 1 entries (1 files):
- ijms-2031959-supplementary.pdf
